# Supplementary material for: In Vitro Framework to Assess the Anti-Helicobacter pylori Potential of Lactic Acid Bacteria Secretions as Alternatives to Antibiotics
Source: Int J Mol Sci. 2021 May 26;22(11):5650. doi: 10.3390/ijms22115650 (PMC8198849; doi:10.3390/ijms22115650)
Supplement: Supplementary file 1 [file ijms-22-05650-s001.zip]

Archive with 10 entries (8 files):
- Supplementary Figures/
- Supplementary Figures/Captions for supplementary figures.docx
- Supplementary Figures/Figure S1_new.tif
- Supplementary Figures/Figure S2_new.tif
- Supplementary Figures/Figure S3.tif
- Supplementary Figures/Figure S4.zip
- Supplementary Tables/
- Supplementary Tables/Table S1 IJMS.docx
- Supplementary Tables/Table S2 IJMS.doc
- Supplementary Tables/Tables S3  to S9 statistics values.doc
